# Supplementary material for: Physiological and Genomic Analysis of Bacillus pumilus UAMX Isolated from the Gastrointestinal Tract of Overweight Individuals
Source: Microorganisms. 2021 May 17;9(5):1076. doi: 10.3390/microorganisms9051076 (PMC8156450; doi:10.3390/microorganisms9051076)
Supplement: Supplementary file 1 [file microorganisms-09-01076-s001.zip]

Archive with 1 entries (1 files):
- microorganisms-1205278-supplementary.pdf
